# Supplementary material for: Use of Artificial Intelligence in Vesicoureteral Reflux Disease: A Comparative Study of Guideline Compliance
Source: J Clin Med. 2025 Mar 30;14(7):2378. doi: 10.3390/jcm14072378 (PMC11989457; doi:10.3390/jcm14072378)
Supplement: Supplementary file 1 [file jcm-14-02378-s001.zip]

Archive with 1 entries (1 files):
- jcm-3549038-supplementary.pdf
